# Supplementary material for: ZnO Nanocomposites of Juniperus procera and Dodonaea viscosa Extracts as Antiproliferative and Antimicrobial Agents
Source: Nanomaterials (Basel). 2022 Feb 16;12(4):664. doi: 10.3390/nano12040664 (PMC8875860; doi:10.3390/nano12040664)
Supplement: Supplementary file 1 [file nanomaterials-12-00664-s001.zip]

Archive with 1 entries (1 files):
- nanomaterials-1512009-supplementary.pdf
